# Supplementary material for: Are Pre‐Hospitalization ECG Abnormalities Associated With Increased Mortality in COVID‐19 Patients? A Quantitative Systematic Literature Review
Source: Ann Noninvasive Electrocardiol. 2024 Oct 12;29(6):e70016. doi: 10.1111/anec.70016 (PMC11470194; doi:10.1111/anec.70016)
Supplement: Supplementary file 1 — Appendix S1. [file ANEC-29-e70016-s001.zip]

Archive with 4 entries (4 files):
- anec70016-sup-0001-Tables.docx
- anec70016-sup-0002-Supinfo1.docx
- anec70016-sup-0003-Supinfo2.docx
- anec70016-sup-0004-Supinfo3.docx
